# Supplementary material for: A Modified Design External Fixator System for Calcaneal Fractures: Surgical Technique and an Observational Single-Center Study
Source: J Clin Med. 2026 Apr 15;15(8):2991. doi: 10.3390/jcm15082991 (PMC13116224; doi:10.3390/jcm15082991)
Supplement: Supplementary file 1 [file jcm-15-02991-s001.zip]

Archive with 1 entries (1 files):
- jcm-4206958-supplementary.pdf
